# Supplementary material for: Clinical and genetic determinants of survival in amyotrophic lateral sclerosis patients from North India
Source: Brain Commun. 2026 Jan 8;8(1):fcag003. doi: 10.1093/braincomms/fcag003 (PMC12822497; doi:10.1093/braincomms/fcag003)
Supplement: fcag003_Supplementary_Data [file fcag003_supplementary_data.zip]

Archive with 2 entries (2 files):
- Supplementary_Figure_1.pdf
- Supplementary_Tables_S1-S6.xlsx
