# Supplementary material for: Clinical and genetic determinants of survival in amyotrophic lateral sclerosis patients from North India
Source: Brain Commun. 2026 Jan 8;8(1):fcag003. doi: 10.1093/braincomms/fcag003 (PMC12822497; doi:10.1093/braincomms/fcag003)
Supplement: fcag003_Supplementary_Data [file fcag003_supplementary_data.zip › Supplementary_Tables_S1-S6.xlsx]

## Sheet: Supplemental Table S1
Supplemental Table S1 List of genes investigated in ALS patients
Causative ALS Genes	Susceptibility Genes	Disease-Modifier Genes	Other Neurodegenerative and Neuromuscular Disorder (NDD/NMD) Genes
SOD1	ANG	EPHA4	ATM
TARDBP	ARHGEF28	AGT	DNMT1
FUS	CDH22	ALAD	EP300
UNC13A	CHMP2B	ALS2	FBXO7
OPTN	CNTN6	ALS3	LRRK2
VCP	CRYM	ALS7	PLA2G6
C9ORF72	CSNK1G3	APEX1	POLG
UBQLN2	CX3CR1	APOE	PSEN2
PFN1	DAO	AR	SLC52A2
HNRNPA1	DNAJC7	ARPP21	VPS13C
CHCHD10	DNMT3A	B4GALT6	CAPN3
TBK1	ERBB4	BCL11B	DYSF
ANXA11	FIG4	BCL6	SGCG
KIF5A	GLE1	CCS	SGCA
NEK1	LMNB1	CDH13	SGCB
VAPB	GPX3	CHGB	SGCD
	SARM1	CNTF	TCAP
	SMN1	CNTN4	TRIM32
	SQSTM1	CRIM1	FKRP
	SS18L1	CST3	TTN
	TNIP1	CYP2D6	POMT1
		DCTN1	ANO5
		DIAPH3	FKTN
		DISC1	POMT2
		DNMT3B	POMGNT1
		DOC2B	DTNA
		DPP6	DMD
		DYNC1H1	DST
		EFEMP1	SYNJ1
		ELP3	SYNE2
		EPHA3	LMNA
		ERLIN1	LAMA2
		EWSR1	LAMA4
		LOX	LAMA5
		LUM	COL6A1
		MAOB	COL6A2
		MAPT	COL6A3
		MATR3	COL12A1
		MOBP	COL13A1
		MTND2P1	COLQ
		NAIP	DAG1
		NEFH	DNM2
		NEFL	KIF26B
		NETO1	KIF1B
		NT5C1A	KIF1A
		ODR4	KIF21A
		OGG1	ACTA1
		OMA1	ACTN2
		PARK7	ACTC1
		PCP4	TPM3
		FEZF2	TPM2
		FGGY	TPM1
		GARS	TNNT1
		GLT8D1	TNNI2
		GRB14	TNNT3
		GRN	MYO18B
		HEXA	MYO9A
		HNRNPA2B1	MYL2
		ITPR2	MYH7
		KDR	MYH3
		KIFAP3	MYH2
		LIF	MYL1
		LIPC	MYL3
		SCN7A	MYBPC1
		SELL	MYOT
		SEMA6A	SCN4A
		SETX	CACNA1S
		SIGMAR1	CHRNA1
		SLC1A2	CHRNB1
		SLC39A11	CHRND
		SLC52A3	CHRNE
		SMN2	CHRNG
		SNCG	CHAT
		SOD2	SYT2
		SOX5	MUSK
		SPAST	AGRN
		SPG11	DOK7
		SPG7	RAPSN
		SUSD1	LRP4
		SYNE1	SNAP25
		SYT9	NGF
		TAF15	TUBB3
		TIA1	RYR3
		TRPM7	RYR1
		UBQLN1	NEB
		VDR	ABCA7
		VEGFA	BIN1
		VPS54	CELF2
		VRK1	FERMT2
		ZFP64	KLHDC4
		ZNF512B	MS4A14
		ZNF746	MS4A7
		PLEKHG5	NT5C3A
		PNPLA6	PSAP
		PON1	SLC24A4
		PON2	TOMM40
		PON3	TTR
		PRPH	ABCB1
		PSEN1	C16orf96
		PVR	CENPJ
		RAMP3	CTSF
		RBMS1	FPR1
		RFTN1	HMGCR
		RNASE2	LRAT
		RNF19A	MS4A2
		ATXN2	MSRB3
		CAMTA1	OPRD1
		ENAH	SORCS1
		SH2B3	TP53INP1
		CYP27A1	UNC5C
		CHRNA7	AGBL3
		SPTLC1	C3orf20
		CYP1A2	EBLN1
		C21ORF2	FRMD4A
		MFSD8	INPP5D
		LRP10	MS4A4A
		GBA2	NECTIN2
		CAPN14	OR52E4
		ATXN1	PTK2B
		C19ORF12	SPI1
		KANK1	TREML1
		CCNF	ZCWPW1
		CFAP410	ADRA1A
		HFE	C1orf112
		NIPA1	CFAP70
		TUBA4A	DSG2
		SCFD1	FRAS1
			IL1B
			MAGI3
			MS4A3
			MYCBPAP
			OPRM1
			SORL1
			TREM2
			WDR46
			CHRNB2
			EXOC3L2
			GPR45
			IPMK
			MS4A1
			NFIC
			PEBP4
			QRFPR
			SYNPR
			TREML4
			ANKS1B
			CASS4
			CHMP2B
			EPHA1-AS1
			GAL3ST4
			IP6K3
			MEF2C-AS1
			MS4A4E
			NFATC1
			PDE6B
			SUN2
			TREML2
			ZNF646
			APP
			CD33
			FAM47E
			GRIN2B
			IQCK
			MS4A13
			MS4A6E
			NLGN1
			RGS11
			TFAM
			TTBK2
			ATP8B3
			CELF1
			FANCD2
			HERC6
			KCNQ3
			SIRT1
			TM2D3
			SLC22A14
			TNK1
			BCL3
			CSMD1
			KIF13B
			DNAJC13
			PM20D1
			SLC2A13
			DGKQ
			ADORA1
			MS4A6A
			PODXL
			SLC41A1
			TMEM175
			GAK
			NUCKS1
			PRDM2
			SLC45A3
			VPS35
			BST1
			GALNT3
			PARK2
			PRNP
			SLC50A1
			CLU
			HLA-DRA
			PICALM
			RIT2
			SREBF1
			CR1
			PINK1
			SEMA5A
			CD2AP
			GCH1
			PCGF3
			RIC3
			SPPL2C
			BTNL2
			GBA
			PTRHD1
			SNCA

## Sheet: Supplemental Table S2
Supplemental Table S2 Cox regression analysis
A. Effect of predictors estimated from univariate Cox-PH model
	HR (hazard ratio)	95% CI	P-value
Sex	1.498	0.967-2.321	0.071
Age at onset	1.009	0.990-1.030	0.355
Site of onset	1.565	1.009-2.421	0.045
Genetic variant	1.52	0.995-2.322	0.053
B. Effect of predictors estimated from multivariate Cox-Proportional Hazard model with age at onset-adjusted
	Rating	HR (hazard ratio)	95% CI	P-value
Gender	Female=0, Male=1	1.74	1.105-2.740	0.017
Site of onset	Spinal=0, Bulbar=1	1.75	1.11-2.75	0.016
Genetic variant	Absent=0, Present=1	1.533	1.001-2.350	0.05

## Sheet: Supplemental Table S3
Supplemental Table S3 Details of variations in patients with Survival>10 yr
Sample ID	Gender	Age at onset	Site of onset	Survival (in months)	Survival Status	Gene	Classification	ACMG classification	Transcript ID	Variant Info	Prediction tools					MAF (gnomAD)	CADD score	dbSNP	Conservation scores
											SIFT	PolyPhen	Mutation Taster	Fathmm	Provean				PhastCons100Way	PhyloP100way
107	M	58	Left Lower Limb	264	ALIVE	MAPT	Disease Modifier gene	VUS	NM_001377265.1	c.A1834C p.T612P	D	B	N	T	D	*	19.69	rs1598326279	0.927	0.806
						ABCA7	Other NDD/NMD Gene	VUS	NM_019112.4	c.T4916C p.F1639S	D	P	D	D	D	8.12e-06	26.6	rs769417832	1	3.782
26	F	64	Right Upper Limb	180	ALIVE	SMN1	Susceptibility Gene	VUS	NM_000344.4	c.C63G p.F21L	D	Not available	D	D	D	*	27.4	Not available	1	1.416
192	M	45	Both Limbs	264	ALIVE	HFE	Disease Modifier gene	Likely pathogenic	NM_000410.4	c.C187G p.H63D	D	B	P	D	N	0.1095	24.4	rs1799945	0.285	0.952
200	M	49	Bulbar	240	ALIVE	HFE	Disease Modifier gene	Likely pathogenic	NM_000410.4	c.C187G p.H63D	D	B	P	D	N	0.1095	24.4	rs1799945	0.285	0.952
28	M	49	Right Lower Limb	132	ALIVE	CYP27A1	Disease Modifier gene	VUS	NM_000784.4	c.T2C p.A2_M95del	D	P	D	T	N	0.0002	17.19	rs759003992	0.939	3.078
212	M	58	Right Upper Limb	252	ALIVE	ARPP21	Disease Modifier gene	VUS	NM_001267617.1	c.C1265T p.P422L	D	D	D	T	D	8.753e-05	31	rs200486245	1	7.728
22	F	58	Both Lower Limb	144	DIED	_
207	M	54	Bulbar	144	ALIVE	_
145	F	55	Bulbar	156	ALIVE	_
146	M	65	Both Lower Limb	168	DIED	_
T=Tolerating, D=Deleterious, P=Possibly Damaging, N=Polymorphism, A=Automatic Disease condition
* represents novel variants

## Sheet: Supplemental Table S4
Supplemental Table S4 Details of variations in patients with one genetic variation
Sample ID	Gender	Age at onset	Site of onset	Survival (in months)	Survival Status	Gene	Classification	ACMG classification	Transcript ID	Variant Info	Prediction tools					MAF (gnomAD)	CADD score	dbSNP	Conservation scores
											SIFT	PolyPhen	Mutation Taster	Fathmm	Provean				PhastCons100Way	PhyloP100way
P79	M	48	Both Lower Limb	60	DIED	SOD1	Causative ALS Gene	Pathogenic	NM_000454.5	c.A132G p.H43R	T	D	A	D	D	4.06e-06	20.4	rs121912435	1	8.493
P17	M	35	Right Upper Limb	8	DIED	SOD1	Causative ALS Gene	Pathogenic	NM_000454.5	c.G12A p.A4T	D	D	A	D	D	4.07e-06	26.7	rs121912444	1	6.602
P97	M	57	Left Lower Limb	12	DIED	SOD1	Causative ALS Gene	Pathogenic	NM_000454.5	c.G12A p.A4T	D	D	A	D	D	4.07e-06	26.7	rs121912444	1	6.602
P67	M	46	Right Upper Limb	10	DIED	TARDBP	Causative ALS Gene	Pathogenic	NM_007375.4	c.A1147G p.I383V	T	B	A	D	N	1.77e-05	0.308	rs80356740	0.987	2.801
P176	F	31	Right Lower Limb	60	DIED	TBK1	Causative ALS Gene	VUS	NM_013254.4	c.G815A p.G272D	D	D	D	T	D	Not available	26.9	*	1	9.22
P111	M	56	Left Lower Limb	42	DIED	OPTN	Causative ALS Gene	Pathogenic	NM_001008212.2	c.G1195T p.E399X	Not available	Not available	A	Not available	Not available	Not available	39	Not available	1	4.271
P158	F	65	Bulbar	60	DIED	FIG4	Susceptibility Gene	VUS	NM_014845.6	c.A816G p.I272M	D	D	D	T	D	4.071e-06	25.1	*	1	3.737
P205	F	58	Right Upper Limb	108	DIED	SQSTM1	Susceptibility Gene	VUS	NM_003900.5	c.C1177T p.R393W	D	D	D	D	D	4.48e-05	34	rs539942101	0.98	2.569
P181	M	45	Bulbar	63	DIED	SMN1	Susceptibility Gene	Likely Pathogenic	NM_000344.4	c.235_236del p.S80Pfs*35	Not available	Not available	Not available	Not available	Not available	Not available	Not available	*	1	4.106
P30	M	63	Right Upper Limb	24	DIED	CDH22	Susceptibility Gene	Likely Pathogenic	NM_021248.3	c.G191A p.W64X	Not available	Not available	A	Not available	Not available	Not available	36	*	1	4.407
P154	M	86	Bulbar	12	DIED	DNMT3A	Susceptibility Gene	Likely Pathogenic	NM_022552.5	c.T1686G p.C562W	D	D	D	D	D	4.33e-06	25.9	*	0.325	-0.189
P197	M	69	Left Upper Limb	54	DIED	DNMT3A	Susceptibility Gene	VUS	NM_022552.5	c.G2298T p.K766N	D	D	D	D	D	Not available	32	*	1	2.554
P84	F	43	Left Upper Limb	84	ALIVE	ERBB4	Susceptibility Gene	VUS	NM_005235.3	c.C2015T p.A672V	T	D	D	T	N	Not available	18.08	*	1	9.473
P126	M	41	Left Lower Limb	34	DIED	ERBB4	Susceptibility Gene	VUS	NM_005235.3	c.A2945C p.Q982P	T	D	D	T	N	Not available	21	*	1	8.024
P214	M	68	Right Upper Limb	60	DIED	ANG	Susceptibility Gene	Likely Pathogenic	NM_001097577.3	c.A122T p.K41I	D	B	A	D	D	0.0012	10.19	rs121909536	0	0.151
P128	M	45	Both Upper Limb	24	DIED	EPHA4	Disease Modifier Gene	VUS	NM_004438.5	c.A2459C p.Y820S	D	D	D	T	D	Not available	29.5	*	1	8.042
P139	F	32	Left Lower Limb	_	_	EPHA4	Disease Modifier Gene	VUS	NM_004438.5	c.G214C p.V72L	D	B	D	T	N	Not available	27	*	1	7.82
P204	F	59	Bulbar	24	DIED	HFE	Disease Modifier gene	Pathogenic	NM_000410.4	c.G845A p.C282Y	D	D	A	D	D	0.0332	25.7	rs1800562	1	4.282
P217	M	40	Bulbar	30	ALIVE	HFE	Disease Modifier gene	Likely pathogenic	NM_000410.4	c.C187G p.H63D	D	B	P	D	N	0.1095	24.4	rs1799945	0.285	0.952
P218	M	54	Both Limb	60	ALIVE	HFE	Disease Modifier gene	Likely pathogenic	NM_000410.4	c.C187G p.H63D	D	B	P	D	N	0.1095	24.4	rs1799945	0.285	0.952
P99	F	62	Bulbar	24	ALIVE	HFE	Disease Modifier gene	Likely pathogenic	NM_000410.4	c.C187G p.H63D	D	B	P	D	N	0.1095	24.4	rs1799945	0.285	0.952
P92	M	69	Both Lower Limb	_	_	NAIP	Disease Modifier gene	Likely Pathogenic	NM_004536.3	c.C1867T p.R623X	Not available	Not available	A	Not available	Not available	Not available	35	*	0.003	0.258
P106	M	55	Left Lower Limb	_	_	DCTN1	Disease Modifier gene	VUS	NM_004082.5	c.C1877A p.A626D	D	D	D	D	D	Not available	28.3	*	1	9.472
P187	M	46	Bulbar	24	DIED	DCTN1	Disease Modifier gene	VUS	NM_004082.5	c.G1414A p.D472N	D	D	D	T	D	4.083e-06	33	*	1	7.569
P215	M	51	Left Upper Limb	24	DIED	MAPT	Disease Modifier gene	VUS	NM_001377265.1	c.A1834C p.T612P	D	B	N	T	D	Not available	19.69	rs1598326279	0.927	0.806
P104	M	42	Right Upper Limb	66	DIED	SETX	Disease Modifier gene	VUS	NM_015046.7	c.G1010T p.R337M	T	D	D	T	N	Not available	24.4	*	1	3.985
P199	M	65	Left Upper Limb	_	_	SLC52A3	Disease Modifier gene	VUS	NM_033409.4	c.C710T p.A237V	D	D	D	D	D	8.12e-06	26.8	rs773916730	1	9.757
P144	F	56	Bulbar	78	ALIVE	NAIP	Disease Modifier gene	Likely Pathogenic	NM_004536.3	c.C1867T p.R623X	Not available	Not available	A	Not available	Not available	Not available	35	*	0.003	0.258
P148	M	60	Right Upper Limb	42	DIED	NAIP	Disease Modifier gene	VUS	NM_004536.3	c.G189T p.R63S	D	D	D	D	D	0.0032	24.9	rs115486998	0.017	-0.146
P156	M	42	Both Limb	48	DIED	NAIP	Disease Modifier gene	Likely Pathogenic	NM_004536.3	c.C1867T p.R623X	Not available	Not available	A	Not available	Not available	Not available	35	*	0.003	0.258
P182	F	59	Bulbar	36	DIED	NAIP	Disease Modifier gene	VUS	NM_004536.3	c.G189T p.R63S	D	D	D	D	D	0.0032	24.9	rs115486998	0.017	-0.146
P212	F	58	Bulbar	72	ALIVE	NAIP	Disease Modifier gene	Likely Pathogenic	NM_004536.3	c.C1867T p.R623X	Not available	Not available	A	Not available	Not available	Not available	35	*	0.003	0.258
P173	M	58	Right Upper Limb	24	DIED	NAIP	Disease Modifier gene	Likely Pathogenic	NM_004536.3	c.C1867T p.R623X	Not available	Not available	A	Not available	Not available	Not available	35	*	0.003	0.258
P189	M	71	Right Upper Limb	_	_	KIFAP3	Disease Modifier gene	VUS	NM_014970.4	c.A1430C p.K477T	D	D	D	T	D	Not available	28.5	*	Not available	5.843
P165	M	34	Left Upper Limb	_	_	ELP3	Disease Modifier gene	VUS	NM_018091.6	c.T854A p.M285K	D	B	D	T	D	6.096e-05	24	rs558176342	1	7.784
P93	F	65	Right Upper Limb	72	DIED	FGGY	Disease Modifier gene	VUS	NM_018291.5	c.G1468A p.A490T	Not available	Not available	A	Not available	Not available	7.993e-06	34	rs529561969	Not available	8.761
P221	M	49	Bulbar	24	ALIVE	DYNC1H1	Disease Modifier gene	VUS	NM_001376.5	c.G5371A p.V1791M	T	B	D	T	N	Not available	22.1	*	1	6.33
P220	F	59	Both Lower Limb	60	ALIVE	CDH13	Disease Modifier gene	VUS	NM_001257.5	c.G1693A p.A565T	D	D	D	T	D	4.48e-05	27.9	rs190049290	1	8.812
P35	F	64	Bulbar	_	_	SPG7	Disease Modifier gene	Pathogenic	NM_003119.4	c.T233A p.L78X	Not available	Not available	A	Not available	Not available	0.0004	24	rs121918358	0.121	1.165
P216	M	54	Left Upper Limb	24	ALIVE	SPG7	Disease Modifier gene	Pathogenic	NM_003119.4	c.T233A p.L78X	Not available	Not available	A	Not available	Not available	0.0004	24	rs121918358	0.121	1.165
P201	M	42	Left Upper Limb	24	ALIVE	ATXN2	Disease Modifier gene	VUS	NM_001372574.1	c.C1405G p.R469G	D	D	D	T	N	Not available	25.1	*	1	5.233
P116	M	67	Both Lower Limb	96	DIED	CYP27A1	Disease Modifier gene	Pathogenic	NM_000784.4	c.T2C p.M1?	D	P	D	T	N	0.0002	17.19	rs759003992	0.939	3.078
P31	F	57	Bulbar	78	DIED	C21ORF2	Disease Modifier gene	VUS	NM_004928.3	c.G338A p.R113H	D	D	D	T	D	0.0001	31	rs762159564	1	5.395
P71	M	66	Left Lower Limb	96	ALIVE	MFSD8	Disease Modifier gene	VUS	NM_001371596.2	c.A862G p.T288A	D	D	D	T	D	Not available	24.7	*	1	6.123
P114	M	65	Right Lower Limb	18	DIED	LRP10	Disease Modifier gene	VUS	NM_014045.5	c.T1310G p.L437R	D	D	D	D	D	Not available	27.3	*	1	6.296
P143	M	36	Right Upper Limb	30	DIED	GBA2	Disease Modifier gene	VUS	NM_020944.3	c.C761T p.T254I	D	P	D	.	D	Not available	28	*	1	6.598
P138	M	60	Both Lower Limb	12	DIED	CAPN14	Disease Modifier gene	VUS	NM_001145122.2	c.G1013T p.G338V	D	D	D	D	D	6.604e-06	27.5	*	1	1.845
P131	M	60	Both Upper Limb	12	DIED	ATXN1	Disease Modifier gene	VUS	NM_001128164.2	c.G776T p.R259L	T	D	D	T	N	8.449e-06	17.19	*	0.976	1.572
P95	M	64	Bulbar	18	DIED	SCN7A	Disease Modifier gene	Likely Pathogenic	NM_002976.4	c.G2629T p.V877F	D	D	D	D	D	Not available	33	*	0.862	1.483
P100	F	65	Both Lower Limb	48	DIED	LRRK2	Other NDD/NMD Gene	VUS	NM_198578.4	c.G1096A p.V366M	D	D	D	T	N	1.593e-05	25.8	rs113065049	1	6.608
P200	M	66	Left Upper Limb	48	ALIVE	ABCA7	Other NDD/NMD Gene	VUS	NM_019112.4	c.G5400C p.K1800N	D	D	D	D	D	0.0001	28.5	rs530249460	1	7.04
P194	M	34	Both Upper Limb	42	DIED	LRRK2	Other NDD/NMD Gene	VUS	NM_198578.4	c.G1498A p.V500M	D	D	D	T	N	8.14e-06	28	rs760406051	1	6.325
P157	M	55	Both Lower Limb	60	DIED	SORL1	Other NDD/NMD Gene	VUS	NM_003105.6	c.G2588C p.G863A	D	D	D	D	D	8.123e-06	28.5	rs778451337	1	8.269
P155	F	57	Both Upper Limb	60	DIED	ABCB1	Other NDD/NMD Gene	VUS	NM_001348946.2	c.T2546C p.I849T	D	D	D	D	D	Not available	26.9	*	1	8.979
P183	M	57	Bulbar	_	_	ABCB1	Other NDD/NMD Gene	VUS	NM_001348946.2	c.G2719T p.V907F	D	D	D	D	D	4.067e-06	35	*	1	5.301
P159	M	62	Bulbar	16	DIED	IQCK	Other NDD/NMD Gene	VUS	NM_153208.3	c.C452A p.A151E	D	D	D	T	D	Not available	34	*	1	4.539
P69	M	58	Right Upper Limb	48	DIED	CACNA1S	Other NDD/NMD Gene	VUS	NM_000069.3	c.C1591T p.R531C	D	D	D	D	D	6.92e-05	35	rs751671175	Not available	7.967
P76	F	52	Right Upper Limb	_	_	COL6A1	Other NDD/NMD Gene	VUS	NM_001848.3	c.G1093A p.G365S	D	D	D	D	D	4.47e-05	23.8	rs558291025	1	7.645
P150	F	54	Both Lower Limb	24	DIED	RAPSN	Other NDD/NMD Gene	VUS	NM_005055.5	c.C1036T p.R346W	D	D	D	D	D	0.0001	35	rs529117281	1	3.95
P160	M	38	Right Upper Limb	24	DIED	CHRND	Other NDD/NMD Gene	VUS	NM_000751.3	c.G128A p.R43Q	D	D	D	D	D	8.54e-05	29.4	rs759448201	1	8.03
P166	M	60	Right Lower Limb	60	DIED	LAMA2	Other NDD/NMD Gene	VUS	NM_000426.4	c.T7028C p.F2343S	D	D	D	D	D	Not available	32	*	1	7.602
T=Tolerating, D=Deleterious, P=Possibly Damaging, N=Polymorphism, A=Automatic Disease condition
* represents novel variants

## Sheet: Supplemental Table S5
Supplemental Table S5 Details of variations in patients with more than one genetic variation
Sample ID	Gender	Age at onset	Site of onset	Survival (in months)	Survival Status	Gene	Classification	ACMG classification	Transcript ID	Variant Info	Prediction tools					MAF (gnomAD)	CADD score	dbSNP	Conservation scores
											SIFT	PolyPhen	Mutation Taster	Fathmm	Provean				PhastCons100Way	PhyloP100way
P109	F	62	Bulbar	60	DIED	CAMTA1	Disease Modifier gene	VUS	NM_015215.4	c.G1288T p.G430C	D	D	D	T	D	Not available	25.6	*	1	5.662
						SH2B3	Disease Modifier gene	VUS	NM_005475.3	c.G1022A p.G341D	D	P	D	T	N	2.44e-05	26.9	rs576672114	1	4.793
P136	M	47	Right Upper Limb	72	DIED	TARDBP	Causative ALS Gene	VUS	NM_007375.4	c.A1213T p.M405L	D	B	D	D	N	Not available	22.8	*	1	6.786
						EP300	Other NDD/NMD Gene	VUS	NM_001429.4	c.A95G p.D32G	D	B	D	D	D	Not available	21.3	*	1	8.954
P179	M	58	Both Upper Limb	96	DIED	DIAPH3	Disease Modifier gene	Likely Pathogenic	NM_001042517.2	c.A2971T p.K991X	Not available	Not available	A	Not available	Not available	8.17e-06	45	rs531346416	1	7.452
						SLC52A2	Other NDD/NMD Gene	VUS	NM_001363118.2	c.G577A p.A193T	T	D	D	T	N	1.22e-05	23	rs781928955	0.999	3.836
						SH2B3	Disease Modifier gene	VUS	NM_005475.3	c.G1022A p.G341D	D	P	D	T	N	2.44e-05	26.9	rs576672114	1	4.793
P180	F	68	Bulbar	48	DIED	FKTN	Other NDD/NMD Gene	Pathogenic	NM_001079802.2	c.G920A p.R307Q	D	D	A	D	D	1.23e-05	33	rs119463992	1	8.77
						POLG	Other NDD/NMD Gene	VUS	NM_002693.3	c.C3442T p.R1148C	D	D	D	D	D	4.88e-05	35	rs149099318	1	5.847
P129	M	59	Bulbar	15	DIED	SOD1	Causative ALS Gene	Pathogenic	NM_000454.5	c.G252T p.L84F	D	D	D	D	D	Not available	23.7	Not available	1	0.533
						NEK1	Causative ALS Gene	Likely Pathogenic	NM_001199397.3	c.C2212T p.R738X	Not available	Not available	A	Not available	Not available	3.25e-05	41	rs780469027	0.828	0.577
						KANK1	Disease Modifier gene	Likely Pathogenic	NM_015158.5	c.G3700T p.G1234X	Not available	Not available	A	Not available	Not available	Not available	51	*	1	9.705
						ATP8B3	Other NDD/NMD Gene	VUS	NM_138813.4	c.C563G p.P188R	D	D	D	D	D	4.072e-05	23.2	rs765326628	1	6.99
						CENPJ	Other NDD/NMD Gene	VUS	NM_018451.5	c.G3857A p.G1286D	D	D	D	D	D	Not available	32	*	1	7.112
P32	M	69	Bulbar	48	DIED	UNC13A	Causative ALS Gene	VUS	NM_001080421.3	c.C1985A p.A662E	T	P	D	T	N	Not available	22.5	*	1	6.826
						FIG4	Susceptibility Gene	VUS	NM_014845.6	c.C504G p.S168R	D	D	D	T	D	8.14e-06	24.9	*	1	3.218
						GLT8D1	Disease Modifier gene	VUS	NM_018446.4	c.C478G p.L160V	D	D	D	T	N	4.06e-06	22.6	*	0.993	2.862
P75	F	75	Bulbar	24	DIED	OPTN	Causative ALS Gene	Pathogenic	NM_001008212.2	c.G1195T p.E399X	Not available	Not available	A	Not available	Not available	Not available	39	Not available	1	4.271
						CYP2D6	Disease Modifier gene	VUS	NM_000106.6	c.C914T p.A305V	D	D	D	D	D	Not available	23.7	*	1	3.335
P117	F	49	Right Upper Limb	48	DIED	OPTN	Causative ALS Gene	VUS	NM_001008212.2	c.A1465G p.K489E	D	D	D	D	D	4.06e-06	24.6	Not available	1	8.169
						ATM	Other NDD/NMD Gene	Pathogenic	NM_000051.4	c.8426dupA p.S2812Vfs*3	Not available	Not available	Not available	Not available	Not available	Not available	Not available	rs786203491	1	7.071
P206	M	72	Bulbar	36	ALIVE	FUS	Causative ALS Gene	VUS	NM_004960.4	c.C805T p.R269W	D	D	D	D	D	1.222e-05	34	rs755018172	1	1.382
						CNTN6	Susceptibility Gene	VUS	NM_001289080.2	c.C2612T p.A871V	D	D	D	T	N	3.249e-05	32	rs780033708	1	3.847
						ERLIN1	Disease Modifier gene	VUS	NM_006459.4	c.C101T p.A34V	D	P	D	D	D	Not available	32	*	1	5.222
P164	F	68	Bulbar	7	DIED	FIG4	Susceptibility Gene	VUS	NM_014845.6	c.C1073T p.A358V	D	B	D	T	D	Not available	25.8	*	0.98	2.294
						ELP3	Disease Modifier gene	VUS	NM_018091.6	c.A548G p.D183G	D	B	D	T	D	6.096e-05	24	rs558176342	1	7.784
P80	F	67	Bulbar	48	DIED	SQSTM1	Susceptibility Gene	VUS	NM_003900.5	c.C1177T p.R393W	D	D	D	D	D	4.48e-05	34	rs539942101	0.98	2.569
						VPS13C	Other NDD/NMD Gene	VUS	NM_020821.3	c.G10030A p.G3344R	D	D	D	T	D	8.28e-05	27	rs748206005	1	2.698
P196	M	67	Bulbar	36	ALIVE	HFE	Disease Modifier gene	Pathogenic	NM_000410.4	c.G845A p.C282Y	D	D	A	D	D	0.0332	25.7	rs1800562	1	4.282
						CYP1A2	Disease Modifier gene	VUS	NM_000761.5	c.G1036A p.E346K	D	P	D	D	D	7.725e-05	28.2	rs574824024	1	7.137
P203	M	49	Left Upper Limb	60	ALIVE	HFE	Disease Modifier gene	Pathogenic	NM_000410.4	c.G845A p.C282Y	D	D	A	D	D	0.0332	25.7	rs1800562	1	4.282
						SYNE1	Disease Modifier gene	Pathogenic	NM_182961.4	c.C16849T p.R5617X	Not available	Not available	A	Not available	Not available	4.06e-06	45	rs758379604	1	3.669
						ABCB1	Other NDD/NMD Gene	VUS	NM_001348946.2	c.G2719T p.V907F	D	D	D	D	D	4.067e-06	35	*	1	7.812
P222	F	58	Left Upper Limb	36	ALIVE	HFE	Disease Modifier gene	Likely Pathogenic	NM_000410.4	c.C187G p.H63D	D	B	P	D	N	0.1095	24.4	rs1799945	0.285	0.952
						CNTF	Disease Modifier gene	VUS	NM_000614.4	c.C214T p.R72X	Not available	Not available	D	Not available	Not available	3.187e-05	35	rs778809997	0.999	0.396
P125	M	61	Right Upper Limb	60	DIED	MAPT	Disease Modifier gene	VUS	NM_001377265.1	c.A1834C p.T612P	D	B	N	T	D	Not available	19.69	rs1598326279	0.927	0.806
						MATR3	Disease Modifier gene	VUS	NM_018834.6	c.G1099A p.G367R	D	D	D	T	N	Not available	24.7	*	1	6.779
P210	M	67	Bulbar	30	ALIVE	SCN7A	Disease Modifier gene	VUS	NM_002976.4	c.G2629T p.V877F	D	D	D	D	D	Not available	33	*	0.862	1.483
						LIPC	Disease Modifier gene	VUS	NM_000236.3	c.G316A p.A106T	D	D	D	D	D	2.87e-05	25.8	rs531480402	1	5.769
P135	M	73	Left Lower Limb	33	DIED	VRK1	Disease Modifier gene	VUS	NM_003384.3	c.G646C p.D216H	D	D	D	T	D	0.0001	32	rs141018530	1	4.706
						CYP1A2	Disease Modifier gene	VUS	NM_000761.5	c.G1036A p.E346K	D	P	D	D	D	7.725e-05	28.2	rs574824024	1	7.137
P91	F	68	Bulbar	42	DIED	NAIP	Disease Modifier gene	Likely Pathogenic	NM_004536.3	c.C1867T p.R623X	Not available	Not available	A	Not available	Not available	Not available	35	*	0.003	0.258
						PLA2G6	Other NDD/NMD Gene	VUS	NM_003560.4	c.C1219T p.R407W	T	D	D	T	N	0.0001	28	rs76718524	1	2.984
P178	M	70	Right Upper Limb	102	ALIVE	DIAPH3	Disease Modifier gene	Likely Pathogenic	NM_001042517.2	c.A2971T p.K991X	Not available	Not available	A	Not available	Not available	8.17e-06	45	rs531346416	1	7.452
						SH2B3	Disease Modifier gene	VUS	NM_005475.3	c.G1022A p.G341D	D	P	D	T	N	2.438e-05	26.9	rs576672114	1	4.793
P105	F	62	Lower Limbs	24	DIED	SPTLC1	Disease Modifier gene	VUS	NM_006415.4	c.C342A p.N114K	T	B	D	D	D	4.06e-06	17.77	rs752029386	0.999	0.45
						CYP1A2	Disease Modifier gene	VUS	NM_000761.5	c.C1522T p.Q508X	Not available	Not available	D	Not available	Not available	2.45e-05	37	rs200075745	1	4.24
P140	F	50	Left Lower Limb	_	_	SOD1	Causative ALS Gene	Pathogenic	NM_000454.5	c.G252T p.L84F	D	D	D	D	D	Not available	23.7	Not available	1	0.533
						PLA2G6	Other NDD/NMD Gene	VUS	NM_003560.4	c.G928A p.V310M	D	D	D	T	N	5.77e-06	26.6	rs748432531	1	4.393
P168	M	55	Left Upper Limb	_	_	PLA2G6	Other NDD/NMD Gene	Likely Pathogenic	NM_003560.4	c.G797T p.G266V	D	P	D	T	D	1.49e-05	25.3	rs764286950	1	2.691
						CHRNE	Other NDD/NMD Gene	Likely Pathogenic	NM_000080.4	c.T103C p.Y35H	D	D	D	D	D	0.0006	25.6	rs144169073	1	8.324
P88	F	41	Left Lower Limb	_	_	UBQLN2	Causative ALS Gene	VUS	NM_013444.4	c.A1673T p.Q558L	D	P	D	T	D	Not available	24	*	1	7.964
						HFE	Disease Modifier gene	Likely Pathogenic	NM_000410.4	c.C187G p.H63D	D	B	P	D	N	0.1095	24.4	rs1799945	0.285	0.952
P184	M	60	Bulbar	18	DIED	NAIP	Disease Modifier gene	Likely Pathogenic	NM_004536.3	c.C1867T p.R623X	Not available	Not available	A	Not available	Not available	Not available	35	*	0.003	0.258
						ATP8B3	Other NDD/NMD Gene	VUS	NM_138813.4	c.A1312G p.S438G	D	D	D	D	D	Not available	32	*	1	7.486
						SYNJ1	Other NDD/NMD Gene	VUS	NM_203446.3	c.C2192T p.A731V	D	D	D	D	D	0.0001	28.5	rs530249460	1	8.014
P133	F	65	Bulbar	15	DIED	EP300	Other NDD/NMD Gene	Likely Pathogenic	NM_001429.4	c.A6323T p.Q2108L	D	B	D	D	D	Not available	21.3	*	1	2.628
						SYNE1	Disease Modifier gene	VUS	NM_182961.4	c.C12323T p.A4108V	D	D	D	T	N	2.03e-05	33	rs560488372	1	9.473
P107$	M	58	Left Lower Limb	264	ALIVE	MAPT	Disease Modifier gene	VUS	NM_001377265.1	c.A1834C p.T612P	D	B	N	T	D	*	19.69	rs1598326279	0.927	0.806
						ABCA7	Other NDD/NMD Gene	VUS	NM_019112.4	c.T4916C p.F1639S	D	P	D	D	D	8.12e-06	26.6	rs769417832	1	3.782
T=Tolerating, D=Deleterious, P=Possibly Damaging, N=Polymorphism, A=Automatic Disease condition
* represents novel variants
$ represents patient with survival more than 10 years

## Sheet: Supplemental Table S6
Supplemental Table S6 Demographic and clinical features of patients with no variation, one variation and more than one genetic variations
	Total	No Variation	Monogenic	Oligogenic	P-value
Number of patients, n (%)	149*	63	61	25
Age at Onset, mean ±SD	55.29±11.08	53.4±10.71	54.5±11.37	63.4±8.97	0.003
Sex
Male, n (%)	99	43	43	13	0.236
Female, n (%)	50	20	18	12
Site of Onset
Bulbar, n (%)	47	17	16	13	0.043
Spinal, n (%)	102	46	45	12
Survival Duration (in months), median (95%CI)	48 (44.49-54.25)	60 (49.57-65.28)	42 (36.63-50.32)	39 (33.42-53.66)	0.091
Survival Status
Deceased, n (%)	96	40	40	16	0.989
Alive, n (%)	32	14	12	6
Lost to follow up, n (%)	21	9	9	3
* number of patients excludes 10 patients with prolonged survival
